# Supplementary material for: Identification of a Selective G1-Phase Benzimidazolone Inhibitor by a Senescence-Targeted Virtual Screen Using Artificial Neural Networks
Source: Neoplasia. 2015 Oct 19;17(9):704–15. doi: 10.1016/j.neo.2015.08.009 (PMC4611071; doi:10.1016/j.neo.2015.08.009)
Supplement: Supplementary file 1 — Structures of the 147 screening compounds. [file mmc1.xlsx]

## Sheet: Sheet1
C(N1CCOCC1)c1nc2ccccc2n1Cc1ccccc1
CC(C)(CNc1nc2ccccc2cc1CO)N1CCOCC1
Fc1ccc(CCNC(=O)N2CCCC(C2)c2nnc3ccccn23)cc1
N1(C(=O)c2cc3c(n(cc3)CC)cc2)C[C@@H]([C@H](CC1)CO)O
CC(C)C(NC(=O)c1cccc(C)c1)C(=O)NCCc1nnc2ccccn12
c1(nc(c2c(n1)cccc2)N)N1CCN(c2ccc(cc2)C)CC1
n1c(onc1Cc1ccc(Cl)cc1)c1cnc(N2CCN(C(=O)C)CC2)cc1
CCN(CC)C(=O)CN1CCN(CC1)C(=O)c1oc2c(Cl)cccc2c1C
CCc1cc2c(ncnc2s1)N1CCC(CN(C)C)CC1
n1(c(C2CN(CCC2)C)nnc1)c1cc(ccc1OC)OC
n1(c(cc2c1cco2)C(=O)NCCO)Cc1ccc(Cl)cc1
c1(nc2c(s1)cccc2OC)N(C(=O)c1sccc1)CCN(C)C.Cl
CNC(=O)C1CCCN(C1)c1c(C#N)cnc2c(C)cc(F)cc12
n12c(cc(nc1ccn2)c1ccc(cc1)F)N(Cc1onc(c1)C)C
c1(nc(c2c(n1)CCC2)NC)N1CCN(Cc2n(ccn2)C(C)C)CC1
Fc1cc(C#N)cc(F)c1N1CCCC(C1)c1nnc2ccccn12
N1(c2c3c(cc(cc3)Cl)ncc2)CC(CN(C)C)(O)CCC1
CC(O)CNc1ncnc2scc(c3ccc(F)cc3)c12
n1(c(cc2c1cccc2)c1ccc(cc1)OC)CC(CN1CCOCC1)O
n1c(nc2c(c1NC(c1ccccc1)C)cccc2)N1CCN(CC1)CCO
n1c(nc2c(c1N(C)C)cccc2)N1CCN(CC1)CCO
O=C(NCCc1nnc2ccccn12)NC(C1CCC1)c1ccccc1
CC1CN(CCO1)C(=O)c1cc(c(s1)N1CCOCC1)c1ccccc1
O=S1(=O)CCC(C1)Nc1nc(nc2ccccc12)c1ccccc1
CN(C)CC(C)(C)CNC(=O)c1cc2c(F)cccc2s1
COCCC(=O)Nc1cccc(Cn2cnc3ccccc23)c1
n1(c(nc2c1cccc2C)CCO)c1cc(c(c(c1)O)F)F
CN(C)C(=O)C1CCCN(C1)C(=O)c1cc2ccccc2s1
c1(nc(c(c(n1)C)Cc1cc(Cl)ccc1)O)N1CCN(CC1)C
n1c(nc2c(c1NCCCO)cccc2)Nc1cc(C(O)C)ccc1
n1(nc(ccc1=O)c1ccc(cc1)OC)C(C(=O)Nc1cc(no1)C)C
c1(nc2c(s1)c(ccc2OC)Cl)N(C(=O)c1n(nc(c1)C)C)CCN(C)C.Cl
c1(N2CC(C(=O)NCc3ncccc3)C2)nc2c(s1)cc(cc2)F
O=C(NC1CCN(CC1)C(=O)c1ccoc1)Nc1nc2ccccc2s1
n1(c(cc2c1ccs2)C(=O)NCCO)Cc1c(F)cccc1
c12nc(cc(c1cc[nH]2)c1ccc(N2CCOCC2)cc1)NCCO
c1(nnc(c2c1cccc2)Cc1ccccc1)N1CCOCC1
c12n(nc(c1C)c1ccc(cc1)Cl)c(cc(n2)C)NCCOCCO
CCc1cc2c(ncnc2s1)N1CCC(CC1)N1CCOC(C)C1
c1(N2c3cc(ccc3OCC2)Cl)sc(C(=O)NCCCOC)cc1
c1(nnc(c2c1cccc2)c1ccc(cc1)O)N1CCOCC1
c12c(N3CCN(c4c(F)cccc4)CC3)ncnc1sc(c2)C
n1(c(nc2c1cccc2)C)Cc1nnn(c1)C1CCN(C(=O)NC(CC)C)CC1
c12c(ncnc1cc(c(c2)OC)OC)Nc1ccc(C#N)cc1
c12c(c(oc1ncnc2N1CCCCC1)C)C(=O)NCCCN1C(CCCC1C)C
n1c(onc1Cc1ccc(cc1)OC)c1cnc(NC(CO)C)cc1
COc1ccc(cc1)c1cc2ncnc(N(C)C3CCS(=O)(=O)C3)c2s1
CN(C1CCS(=O)(=O)C1)c1ncnc2sc(cc12)c1ccccc1
c1(nc2c(c(c1)C)ccc(c2)Cl)N(CC(O)C)CC(O)C
COc1ccc(cc1)C(O)CNC(=O)c1ccc2n(C)c(C)nc2c1
c1(nc(c2c(n1)cccc2)NCCCO)N1CCN(CC1)CC
c1(=O)n(c2c(n1C)ccc(c2)CNc1nc(N2CC(CC2)O)ccn1)C
n1c(nc2c(c1N1CCCCC1)cccc2)N1CCN(CC1)C.Cl
C1(=NC(C(=O)N1c1ccc(cc1)C)C)N1CCN(C(=O)c2occc2)CC1
Cc1ccc(NC2CCN(CC2)C(=O)c2cc3CCCc3s2)nn1
c1(nc(c2c(n1)cccc2)NCCO)N1CCN(C(=O)OCC)CC1
O=C(N1CCC(CC1)N1CCCCC1)c1cc2ccccc2s1
c1(oc(cc1)c1ccc(cc1)OC)C(=O)N(CC1(CN(CC1)C)C)C
c12n(nc(c2C)C)c(cc(n1)c1ccccc1)NCCNC(=O)C
c1(cc(C2CN(C(=O)CCn3ncnc3)CCC2)ncn1)N1CCOCC1
O=C(N1CCCC1)c1ccc(s1)c1ccc2OCCOc2c1
CC(O)CN1CCN(CC1)C(=O)c1cccc2n(C)ccc12
n12c(nnc1cccc2)C1CCN(C(=O)c2sccc2)CC1
c1(sc(nc1C)c1c(F)cccc1)C(=O)NC1CS(=O)(=O)C=C1
CN(Cc1ccc(F)cc1F)c1nc(NCCO)c2ccccc2n1
n1c(oc2c1cc(C(=O)N1C(CO)CCCC1)cc2)c1cc(F)ccc1
c1(c(nc(c2c1CCCC2)c1occc1)NCCN(C)C)C#N
CCN(CC)Cc1ccc(o1)C(=O)N1CCCC(C1)n1cc(C)cn1
c12c(csc1ncnc2NCCN(C)C)c1ccc(cc1)OC
c1(=O)n(c2c(n1C)ccc(c2)CNc1nc(cc(n1)C)C1CCC1)C
n1c(cc(nc1N)c1cc(C(N2CCCC2)C)ccc1)N1CCOCC1
O=C(CNc1nc(nc2ccccc12)c1ccccc1)NC1CC1
CN(Cc1ccc(o1)c1ccc(Cl)cc1)c1ccc2nnnn2n1
c1(nc(c2c(n1)cccc2)NCCCO)N1CCN(c2nc(cc(n2)C)C)CC1
c1(C(=O)N2CC(N3CCOCC3)CCC2)oc(cc1)c1ccc(cc1)OC
n1(nc(ccc1=O)c1cc(OC)ccc1)CC(=O)NC1CC(OCC1)(C)C
Cc1cnn(CC2CCCN2C(=O)c2ccc(cc2)c2cnco2)c1
n12c(nc(cc1N[C@@H]1CC[C@H](CC1)O)c1ccccc1)cc(n2)C
c1(nc2c(n1CCO)cccc2)N1CCN(CC2CC2)CC1
c1(N2C[C@@H]([C@H](C2)O)N(C)C)nc2c(c(n1)C)ccc(c2)OC
CCc1cc(sc1C)C(=O)NC1CCN(CC1)C(=O)C(C)C
Cn1ccc2c(cccc12)C(=O)N1CCCCC1Cn1cccn1
c1(csc2c1c(ncn2)N1CCN(CC1)CC)c1ccccc1
c12[nH]c3c(c1ncnc2NCCN(C(C)C)C(C)C)cc(cc3)OC
n1(c(nc(cc1=O)C)c1ccc(cc1)F)CC(=O)NC1CCN(C(=O)OCC)CC1
CCn1cnnc1C1CCN(CC1)C(=O)c1cc2CCCc2s1
c1(sc(c(c1)C)c1ccccc1)C(=O)N1[C@H]2CC(=O)NC[C@@H]1CC2
c1(c(c2c(s1)ncnc2NCCN(C)C)C)C(=O)N(CC(C)C)C
n1c(nc(c2c1n(nc2)C)Nc1cc(c(cc1)C)Cl)N1CCN(CC1)C
c1(n(ccn1)CC(O)C)c1cc(CN2CCCC2)c(cc1)OC
C1(=C(NC(=O)NC1C)C)C(=O)NCCOc1c2nc(ccc2ccc1)C
c12n(c(c(c(n2)C)Cc2ccc(Cl)cc2)O)ncc1C(=O)NCCOC
N1(C(=O)c2sc3c(c2)cccc3)C[C@@H]([C@H](C1)O)N1CCOCC1
c1(nc2c(cc1CO)cccc2C)N1CC(CC1)(CN(C)C)O
c1(nc2c(s1)cccc2)N1CC(NC(=O)NC(C)C)CCC1
c12c(c3c(o1)cccc3)nc(nc2NCCN1CCOCC1)C.Cl
FC(F)(F)CNC(=O)C1CCCN1C(=O)c1cc2CCCc2s1
c1(N(C(=O)C2=COCCO2)CCN(C)C)nc2c(s1)cc(cc2)F.Cl
CC(=O)N1CCCN(CC1)C(=O)c1ccc(s1)c1cccc(Cl)c1
CN(C)C1CCN(CC1)C(=O)c1sc2ccc(F)cc2c1C
c1(nc2c(s1)cccc2)N1CCN(C(=O)CCn2ncnc2)CC1
CC(C)N1CCC(CC1)NC(=O)c1sc(NC(=O)C(C)(C)C)cc1C
Cc1ccc(cc1)c1nn(CCS(=O)(=O)C)c(=O)c2ccccc12
c1(nc2c(s1)cc(C(=O)NCCC(C)C)cc2)N1CCOCC1
c12n(c(c(c(n1)C)C)NCCOCCO)ncc2c1ccccc1
O=C(N1CCCC(C1)n1cccn1)c1c[nH]nc1c1ccncc1
n1c(nc2c(c1NCCOC)cccc2)c1ccc(cc1)OC
n12c(cc(n2)c2c(OC)cccc2)nc(cc1N1CCN(CC1)CCO)C
CN(C)C(=O)CN1CCN(CC1)c1nc(nc2ccccc12)c1ccccc1
Cc1nc2cc(F)ccc2cc1C(=O)N1CCCC(C1)n1cccn1
Cc1ccoc1C(=O)NC1CCN(CC1)C(=O)Nc1ccncc1
c1(C(=O)N2CC3(OC(=O)NC3)CCC2)sc2c(c1)cccc2
c1(nn2c(c1)CN(c1nc3c(cc1C)cccc3)CCC2)C(=O)NCCO
c1(nc(C2CN(Cc3c(Cl)cccc3F)C2)on1)c1ncccn1.C(=O)(C(=O)O)O
c12c(sc(c1)CC)ncnc2NCCN1CCC(CC1)C
c1(C(=O)N2CCC(C(c3ncccc3)O)CC2)c(ccc(c1)C)F
c12c(c(sc1ncnc2N1CCN(CC1)C)C(=O)NC1CCC(CC1)C)C
c1(C(=O)N2C(C(=O)N3CCOCC3)CNCC2)sc2c(c1C)cccc2
CCN(CC)C(=O)CN1CCN(CC1)c1ncnc2sc(cc12)c1ccccc1
CC(O)CN1CCN(CC1)C(=O)c1sc2ccc(F)cc2c1C
n12c(nc(cc1NCC1(CO)CCC1)c1ccccc1)cc(n2)C
n1n(c(=O)c2c(c1c1ccc(C(=O)N(CCO)C)cc1)cccc2)C
Cn1c(cc2cc(ccc12)C(F)(F)F)C(=O)NCc1ncc[nH]1
c1(nc2c(s1)cc(cc2)F)N(C(=O)C)CCN(CC)CC.Cl
CC(CS(=O)(=O)C)N(C)C(=O)c1cc2cc(F)ccc2s1
n12c(cc(nc1ccn2)C)N1CC=C(c2ccc(cc2)F)CC1
c1(nnc(c2c1cccc2)c1ccc(C(=O)NCCO)cc1)N1CCOCC1
N1(c2c3c(cc(cc3)Cl)ncc2)CC(C(F)(F)F)OCC1
CCS(=O)(=O)N1CCC(CC1)NC(=O)c1ccc(s1)c1ccc2OCCOc2c1
c1(cc(no1)COCC(=O)N1CCC(CC1)C)c1occc1
n12c(nc(cc1NCC(O)(CCCO)C)c1ccccc1)cc(n2)C
n1c(nc2c(c1N1CCOCC1)cccc2)N1CCN(CC1)CC
Cc1c(sc2ccccc12)C(=O)N1CCCC(C1)N1CCNC1=O
c1(nnc(c2c1cccc2)c1ccc(cc1)C)N1CCN(C(=O)C)CC1
c1(nc2c(c(n1)C)ccc(c2)OC)N1CCN([C@@H]2[C@@H](O)CCCC2)CC1
CCN(CC)S(=O)(=O)CCNC(=O)c1cc2cccc(F)c2o1
c1(nc(cc(n1)c1c2c(cncc2)ccc1)N)N1CCOCC1
COCc1c(sc2ccccc12)C(=O)N(C)C1CCN(C)CC1
CC(=O)NCCNC(=O)c1cc(c(s1)N1CCOCC1)c1ccccc1
n1c(nc2c(c1NCc1oc(C(=O)NC)cc1)CCCC2)N(C)C
N1(c2cc(nc3c2cccc3)c2ccccc2)C[C@H]([C@H](CC1)CO)O
c1(c(c2c(s1)ncnc2NC(COC)C)C)C(=O)N(C)C
CC(NC(=O)NCCc1c[nH]c2ccccc12)c1ccccn1
n1(c(nc2c1cccc2)CCCO)c1cc(NC(=O)C)ccc1
CCc1c(cnc2cc(O)nn12)C(=O)N1CCCC(C1)n1cccn1
n12c(cc(nc1ccn2)c1c(F)cccc1)N(CCn1c(ncc1)C)C
CN(C)c1cc(CNc2ncnc3cc(F)c(F)cc23)ccn1
