# Supplementary material for: Identification of a Selective G1-Phase Benzimidazolone Inhibitor by a Senescence-Targeted Virtual Screen Using Artificial Neural Networks
Source: Neoplasia. 2015 Oct 19;17(9):704–15. doi: 10.1016/j.neo.2015.08.009 (PMC4611071; doi:10.1016/j.neo.2015.08.009)
Supplement: Supplementary file 2 — Results of the Self Organizing Map analysis. [file mmc2.xlsx]

## Sheet: cpd100SOMhits
CdId	Structure	Mol Weight	Formula	Compound	Targets
1		301.35	C18H15N5	GSK-3 Inhibitor XIII	GSK3
2		277.28	C16H11N3O2	Indirubin-3′-monoxime	GSK3, CDK1, CDK5
3		332.42	C20H16N2OS	JNK Inhibitor IX	JNK2/3
4		267.28	C16H13NO3	PD 98059	MEK
5		331.42	C20H21N5	1NM-PP1	various mutant kinases
6		365.34	C20H13F2N3O2	PKCbII/EGFR Inhibitor	EGFR/PKC isoforms
7		300.35	C16H13FN2OS	GW572738X	JNK2/3
8		266.30	C16H14N2O2	GW577921A	VEGFR2
9		332.42	C20H16N2OS	GW620972X	JNK2/JNK3
10		250.30	C16H14N2O	GW632046X	VEGFR2
11		241.25	C13H11N3O2	GW642125X	TIE2/VEGFR2
12		401.48	C23H19N3O2S	GW846105X	JNK2/JNK3
13		300.35	C16H13FN2OS	SB-347804	JNK2/JNK3
14		294.31	C17H14N2O3	SB-376719	GSK3b
15		350.41	C20H15FN2OS	SB-814597	JNK2/JNK3
